# Supplementary material for: Cytomegalovirus Exposure in the Elderly Does Not Reduce CD8 T Cell Repertoire Diversity
Source: J Immunol. 2018 Dec 12;202(2):476–83. doi: 10.4049/jimmunol.1800217 (PMC6321841; doi:10.4049/jimmunol.1800217)
Supplement: Data Supplement [file JI_1800217.zip]

Archive with 2 entries (2 files):
- JI_1800217_Supplemental_Material_1.pdf
- manifest.xml
